# Supplementary material for: Albumin Might Attenuate Bacteria-Induced Damage on Kupffer Cells for Patients with Chronic Liver Disease
Source: Cells. 2021 Sep 3;10(9):2298. doi: 10.3390/cells10092298 (PMC8469739; doi:10.3390/cells10092298)
Supplement: Supplementary file 1 [file cells-10-02298-s001.zip]

Archive with 1 entries (1 files):
- cells-1346696-supplementary.pdf
